# Supplementary material for: Enhancing the Analytical and Sensory Quality of Warm-Climate Tempranillo Wines Through Co-Inoculation with Lachancea thermotolerans and Metschnikowia pulcherrima
Source: Foods. 2026 Apr 6;15(7):1249. doi: 10.3390/foods15071249 (PMC13074045; doi:10.3390/foods15071249)
Supplement: Supplementary file 1 [file foods-15-01249-s001.zip]

Archive with 1 entries (1 files):
- foods-4197350-supplementary.pdf
